# Supplementary material for: The Effects of Downhill Running and Maturation on Histological and Morphological Properties of Tendon and Enthesis in Mice
Source: Biology (Basel). 2023 Mar 16;12(3):456. doi: 10.3390/biology12030456 (PMC10045940; doi:10.3390/biology12030456)
Supplement: Supplementary file 1 [file biology-12-00456-s001.zip]

Archive with 1 entries (1 files):
- biology-2063362-supplementary.pdf
